# Supplementary material for: ﻿Naviculacongqiancuoensis sp. nov. — a new diatom species (Bacillariophyceae) from Sichuan Province, China
Source: PhytoKeys. 2025 Jun 11;257:209–17. doi: 10.3897/phytokeys.257.152987 (PMC12177515; doi:10.3897/phytokeys.257.152987)
Supplement: XML Treatment for Navicula congqiancuoensis [file phytokeys.257.152987-treatment1.xml]

<!DOCTYPE tp:taxon-treatment
  PUBLIC "-//TaxonX//DTD Taxonomic Treatment Publishing DTD v0 20100105//EN" "tax-treatment-NSO.dtd">
<tp:taxon-treatment xmlns:tp="http://www.plazi.org/taxpub"><tp:treatment-meta><kwd-group><label>Taxon classification</label><kwd>
              <named-content content-type="kingdom">Plantae</named-content>
            </kwd><kwd>
              <named-content content-type="order">Naviculales</named-content>
            </kwd><kwd>
              <named-content content-type="family">Naviculaceae</named-content>
            </kwd></kwd-group><mixed-citation publication-type="journal"><person-group><name><surname>Jiang</surname><given-names>Yu-Fei</given-names></name><name><surname>Blanco</surname><given-names>Saúl</given-names></name><name><surname>Zhang</surname><given-names>Wei</given-names></name></person-group><article-title>﻿<italic><tp:taxon-name><tp:taxon-name-part taxon-name-part-type="genus" reg="Navicula">Navicula</tp:taxon-name-part><tp:taxon-name-part taxon-name-part-type="species" reg="congqiancuoensis">congqiancuoensis</tp:taxon-name-part></tp:taxon-name></italic> sp. nov. — a new diatom species (<tp:taxon-name><tp:taxon-name-part taxon-name-part-type="class">Bacillariophyceae</tp:taxon-name-part></tp:taxon-name>) from Sichuan Province, China</article-title><source>PhytoKeys</source><day>11</day><month>06</month><year>2025</year><volume>257</volume><fpage>209</fpage><lpage>217</lpage><pub-id pub-id-type="doi">10.3897/phytokeys.257.152987</pub-id></mixed-citation></tp:treatment-meta><tp:nomenclature><label>﻿</label><tp:taxon-name>
            <object-id xmlns:xlink="http://www.w3.org/1999/xlink" content-type="arpha" xlink:type="simple">459382DC-D60A-5C43-9554-60E07D5A482F</object-id>
            <tp:taxon-name-part taxon-name-part-type="genus" reg="Navicula">Navicula</tp:taxon-name-part>
            <tp:taxon-name-part taxon-name-part-type="species" reg="congqiancuoensis">congqiancuoensis</tp:taxon-name-part>
          </tp:taxon-name><tp:taxon-authority>W.Zhang &amp; S.Blanco</tp:taxon-authority><tp:taxon-status xmlns:xlink="http://www.w3.org/1999/xlink" xlink:type="simple">sp. nov.</tp:taxon-status><xref ref-type="fig" rid="F1">LM: Figs 1–7</xref><xref ref-type="fig" rid="F2">, SEM: Figs 8–13</xref><xref ref-type="fig" rid="F3">, 14–18</xref></tp:nomenclature><tp:treatment-sec sec-type="description" id="SECID0EQBAE"><title>Description.</title><p><bold><italic>Light microscopy</italic></bold> (<abbrev xmlns:xlink="http://www.w3.org/1999/xlink" xlink:title="Light microscopy" id="ABBRID0E2BAE" xlink:type="simple">LM</abbrev>) (Figs <xref ref-type="fig" rid="F1">1–7</xref>). The valve is linear to linear-lanceolate, with a slight widening in the center and broadly rounded at the apices, with a length of 42.7–51.2 μm and a width of 4.9–6.1 μm, giving an average L/W ratio 8.2 (40 valves were measured to obtain these size ranges). The raphe is weakly lateral, and the external distal raphe ends are deflected on to the mantle. The striae are radiate and convergent at the ends, and there are two to three short striae in the central area, 14–16 in 10 μm. The axial area is narrow and linear, and the central area is small and elliptical in the central nodule.</p><fig id="F1" position="float" orientation="portrait"><object-id xmlns:xlink="http://www.w3.org/1999/xlink" content-type="doi" xlink:type="simple">10.3897/phytokeys.257.152987.figures1-7</object-id><object-id xmlns:xlink="http://www.w3.org/1999/xlink" content-type="arpha" xlink:type="simple">80F473EE-60BC-5B8A-AE0B-76BA6B7A4C01</object-id><label>Figures 1–7.</label><caption><p><italic><tp:taxon-name><tp:taxon-name-part taxon-name-part-type="genus" reg="Navicula">Navicula</tp:taxon-name-part><tp:taxon-name-part taxon-name-part-type="species" reg="congqiancuoensis">congqiancuoensis</tp:taxon-name-part></tp:taxon-name></italic> sp. nov. Size diminution series. Scale bar: 10 μm.</p></caption><graphic xmlns:xlink="http://www.w3.org/1999/xlink" xlink:href="phytokeys-257-209_article-152987__-g001.jpg" position="float" orientation="portrait" xlink:type="simple" id="oo_1350062.jpg"><uri content-type="original_file" xlink:type="simple">https://binary.pensoft.net/fig/1350062</uri></graphic></fig><p><bold><italic>Scanning electron microscopy</italic></bold>             (<abbrev xmlns:xlink="http://www.w3.org/1999/xlink" xlink:title="scanning electron microscope" id="ABBRID0ECDAE" xlink:type="simple">SEM</abbrev>) (Figs <xref ref-type="fig" rid="F2">8</xref>–<xref ref-type="fig" rid="F3">18</xref>). External view: Valves flat. Raphe fissure straight (Figs <xref ref-type="fig" rid="F2">8</xref>, <xref ref-type="fig" rid="F2">9</xref>). Proximal raphe endings slightly unilaterally hooked towards secondary valve side. External distal raphe endings curved to the secondary side of valve, with ends positioned on valve mantle (Figs <xref ref-type="fig" rid="F2">10</xref>, <xref ref-type="fig" rid="F2">12</xref>). Axial area very narrow and often thickened. Lineolae density <italic>ca.</italic> 50 in 10 µm (Fig. <xref ref-type="fig" rid="F2">11</xref>). Transversal striae radial, convergent at the ends. The lineolae and the virgae separating them are aligned longitudinally so that there appear to be both longitudinal and transverse striae (Figs <xref ref-type="fig" rid="F2">8–13</xref>). Internal view: the raphe is straight and slightly inclined towards the secondary valve side (Fig. <xref ref-type="fig" rid="F3">14</xref>). On the side of the raphe sternum opposite to central nodule, there is a longitudinal, semilanceolate thickening. Distal raphe endings are well-developed helictoglossae (Figs <xref ref-type="fig" rid="F3">15</xref>, <xref ref-type="fig" rid="F3">16</xref>). The accessory rib is well-developed on the primary valve side and unilaterally widened in the center, forming an asymmetrical central nodule that is visible under light microscopy (Figs <xref ref-type="fig" rid="F3">17</xref>, <xref ref-type="fig" rid="F3">18</xref>). The Voigt discordance is not visible in the valves we observed.</p><fig id="F2" position="float" orientation="portrait"><object-id xmlns:xlink="http://www.w3.org/1999/xlink" content-type="doi" xlink:type="simple">10.3897/phytokeys.257.152987.figures8-13</object-id><object-id xmlns:xlink="http://www.w3.org/1999/xlink" content-type="arpha" xlink:type="simple">F6D0CF77-F41C-50D1-B985-D564466C32ED</object-id><label>Figures 8–13.</label><caption><p><italic><tp:taxon-name><tp:taxon-name-part taxon-name-part-type="genus" reg="Navicula">Navicula</tp:taxon-name-part><tp:taxon-name-part taxon-name-part-type="species" reg="congqiancuoensis">congqiancuoensis</tp:taxon-name-part></tp:taxon-name></italic> sp. nov. <abbrev xmlns:xlink="http://www.w3.org/1999/xlink" xlink:title="scanning electron microscope" id="ABBRID0EPFAE" xlink:type="simple">SEM</abbrev> external views <bold>8, 9</bold> whole valve showing the outline and external raphe structure <bold>10, 12</bold> distal raphe ends and areolae <bold>11</bold> details of external central area with slightly expanded proximal raphe ends <bold>13</bold> details of external view of striae. Scale bars: 10 μm (<bold>8, 9</bold>); 2 μm (<bold>10, 11, 12, 13</bold>).</p></caption><graphic xmlns:xlink="http://www.w3.org/1999/xlink" xlink:href="phytokeys-257-209_article-152987__-g002.jpg" position="float" orientation="portrait" xlink:type="simple" id="oo_1350063.jpg"><uri content-type="original_file" xlink:type="simple">https://binary.pensoft.net/fig/1350063</uri></graphic></fig><fig id="F3" position="float" orientation="portrait"><object-id xmlns:xlink="http://www.w3.org/1999/xlink" content-type="doi" xlink:type="simple">10.3897/phytokeys.257.152987.figures14-18</object-id><object-id xmlns:xlink="http://www.w3.org/1999/xlink" content-type="arpha" xlink:type="simple">0A076E02-23A8-5544-888C-C321723DC4E4</object-id><label>Figures 14–18.</label><caption><p><italic><tp:taxon-name><tp:taxon-name-part taxon-name-part-type="genus" reg="Navicula">Navicula</tp:taxon-name-part><tp:taxon-name-part taxon-name-part-type="species" reg="congqiancuoensis">congqiancuoensis</tp:taxon-name-part></tp:taxon-name></italic> sp. nov. <abbrev xmlns:xlink="http://www.w3.org/1999/xlink" xlink:title="scanning electron microscope" id="ABBRID0EXGAE" xlink:type="simple">SEM</abbrev> internal views <bold>14</bold> whole valve showing the outline and internal raphe structure <bold>15, 16</bold> distal raphe endings with helictoglossae <bold>17</bold> central area <bold>18</bold> details of areolae. Scale bars: 10 μm (<bold>14</bold>); 2 μm (<bold>15, 16, 17, 18</bold>).</p></caption><graphic xmlns:xlink="http://www.w3.org/1999/xlink" xlink:href="phytokeys-257-209_article-152987__-g003.jpg" position="float" orientation="portrait" xlink:type="simple" id="oo_1350064.jpg"><uri content-type="original_file" xlink:type="simple">https://binary.pensoft.net/fig/1350064</uri></graphic></fig></tp:treatment-sec><tp:treatment-sec sec-type="material" id="SECID0EMHAE"><title>Type.</title><p>China. • Sichuan Province: Tibetan Autonomous Prefecture of Garzi, Daocheng County, Haizishan Nature Reserve, Lake Congqiancuo, <named-content xmlns:xlink="http://www.w3.org/1999/xlink" content-type="dwc:verbatimCoordinates" xlink:type="simple"><named-content content-type="geo-json" specific-use="{&#34;type&#34;:&#34;Point&#34;,&#34;coordinates&#34;:[100.080833,29.366111]}" id="NCID0EVHAE" xlink:type="simple">29°21'58"N, 100°04'51"E</named-content></named-content>, elevation 4389 m a.s.l., samples collected by Q.C. ZHOU, 20 Sep. 2018. Holotype CQC1#, <abbrev xmlns:xlink="http://www.w3.org/1999/xlink" xlink:title="Herbarium of Hydrobiological Department, Shanghai Ocean University" id="ABBRID0E1HAE" xlink:type="simple">SHOU</abbrev>! Herbarium of Hydrobiological Department, College of Fisheries and Life Science, Shanghai Ocean University (<abbrev xmlns:xlink="http://www.w3.org/1999/xlink" xlink:title="Herbarium of Hydrobiological Department, Shanghai Ocean University" id="ABBRID0E5HAE" xlink:type="simple">SHOU</abbrev>), Shanghai, China = Fig. <xref ref-type="fig" rid="F1">3</xref>.</p></tp:treatment-sec><tp:treatment-sec sec-type="etymology" id="SECID0EGIAE"><title>Etymology.</title><p>The specific epithet, <italic><tp:taxon-name><tp:taxon-name-part taxon-name-part-type="genus" reg="Navicula"/><tp:taxon-name-part taxon-name-part-type="species" reg="congqiancuoensis">congqiancuoensis</tp:taxon-name-part></tp:taxon-name></italic>, refers to the locality from which the new species was described.</p></tp:treatment-sec><tp:treatment-sec sec-type="ecology" id="SECID0EWIAE"><title>Ecology.</title><p><italic><tp:taxon-name><tp:taxon-name-part taxon-name-part-type="genus" reg="Navicula">Navicula</tp:taxon-name-part><tp:taxon-name-part taxon-name-part-type="species" reg="congqiancuoensis">congqiancuoensis</tp:taxon-name-part></tp:taxon-name></italic> sp. nov. was found in epilithon samples collected in a high-altitude freshwater lake, with a pH of 8.9–9.4 and very low conductivity of 17.5–17.6 µS/cm. The water temperature at the time of collection was 13.5 °C, total nitrogen (<abbrev xmlns:xlink="http://www.w3.org/1999/xlink" xlink:title="total nitrogen" id="ABBRID0EHJAE" xlink:type="simple">TN</abbrev>) 0.032–0.043 mg/L, total phosphorus (<abbrev xmlns:xlink="http://www.w3.org/1999/xlink" xlink:title="total phosphorus" id="ABBRID0ELJAE" xlink:type="simple">TP</abbrev>) 0.014–0.016 mg/L.</p></tp:treatment-sec></tp:taxon-treatment>
